# Supplementary material for: Mechanistic Analysis of CCP1 in Generating ΔC2 α-Tubulin in Mammalian Cells and Photoreceptor Neurons
Source: Biomolecules. 2023 Feb 12;13(2):357. doi: 10.3390/biom13020357 (PMC9952995; doi:10.3390/biom13020357)
Supplement: Supplementary file 1 [file biomolecules-13-00357-s001.zip]

Archive with 1 entries (1 files):
- biomolecules-2153786-supplementary.pdf
